# Supplementary material for: Changes in Thermal Stress in Korea Using Climate-Based Indicators: Present-Day and Future Projections from 1 km High Resolution Scenarios
Source: Int J Environ Res Public Health. 2023 Aug 31;20(17):6694. doi: 10.3390/ijerph20176694 (PMC10487949; doi:10.3390/ijerph20176694)
Supplement: Supplementary file 1 [file ijerph-20-06694-s001.zip]

Archive with 1 entries (1 files):
- ijerph-2485373-supplementary.pdf
